# Supplementary material for: Supports and Barriers to Lifestyle Interventions in Women with Gestational Diabetes Mellitus in Australia: A National Online Survey
Source: Nutrients. 2023 Jan 17;15(3):487. doi: 10.3390/nu15030487 (PMC9921280; doi:10.3390/nu15030487)
Supplement: Supplementary file 1 [file nutrients-15-00487-s001.zip]

Archive with 2 entries (2 files):
- nutrients-2096005-supplementary File S1.pdf
- nutrients-2096005-supplementary Table S1.pdf
